# Supplementary material for: Predictive Factors for Subjective Improvement in Lumbar Spinal Stenosis Patients with Nonsurgical Treatment: A 3-Year Prospective Cohort Study
Source: PLoS One. 2016 Feb 10;11(2):e0148584. doi: 10.1371/journal.pone.0148584 (PMC4749385; doi:10.1371/journal.pone.0148584)
Supplement: S1 File — Dataset of this study. (XLSX) [file pone.0148584.s001.xlsx]

## Sheet: dataset_final
Data_ID	age	height	weight	BMI	BMI_strata	gender	educational background	CES	spondylolisthesis_scoliosis	duration of illness_strata	hypertension	surgery	GDS-15_strata	FU_1	improvement_3y	improvement_3y_YN	objective
1	66	146	70.25	32.9565	2	2	2	2	2	2	2	2	1	1	3	0	1
2	65	158	73	29.2421	2	2	2	2	2	3	2	2	1	1	2	1	2
3	73	153.5	60.9	25.8464	2	2	2	2	1	3	2	1	2	1	1	1	0
4	74	163	60	22.5827	1	1	2	2	1	3	2	2	2	1	2	1	2
5	72	147	43	19.8991	1	2	2	1	2	2	2	2	3	1	3	0	1
6	61	153	50	21.3593	1	2	2	2	2	2	2	1	1	1		0	0
7	80	161	56	21.6041	1	1	2	2	2	2	2		2	0
8	68	156	60.1	24.6959	1	1	1	1	1	2	2	2	1	1	3	0	1
9	73	159	58	22.9421	1	1	2	2	1	3	2	1	3	1	3	0	0
10	80	169	73	25.5593	2	1	2	2	2	2	1	1	1	1	3	0	0
11	71	158	59	23.634	1	2	2	2	2	3	2		1	0
12	74	172	78	26.3656	2	1	1	1	1	2	1		2	0
13	67	160	45	17.5781	1	2	2	1	1	3	2	1	3	1	1	1	0
15	66	160	45	17.5781	1	2	2	2	2	2	1	1	3	1	1	1	0
16	75	156	42	17.2584	1	2	1	1	2	2	1	1	3	1	5	0	0
17	59	174	67	22.1297	1	1	2	1	1	2	2	2	1	1	1	1	2
18	79	142	48	23.8048	1	2	1	2	2	3	2	1	1	1		0	0
19	65	170	84	29.0657	2	1	2	1	2	2	1	2	1	1	2	1	2
20	76	151.6	50	21.7556	1	2	2	1	2	1	2	1	2	1	2	1	0
21	80	150	61.7	27.4222	2	2	2	2	1	2	1	2	1	1	4	0	1
22	72	143	55.2	26.994	2	2	2	2	2	1	1	1	2	1	2	1	0
23	74	167	71	25.4581	2	1	2	2	1	2	2	2	1	1	3	0	1
24	84	150	47	20.8889	1	2	1	1	2	1	1	2	3	1	3	0	1
25	69	155.6	45	18.5863	1	2	2	2	2	3	2	1	2	1	2	1	0
26	69	150	58	25.7778	2	2	2	2	1	1	1	1	3	1	2	1	0
27	79	145	65	30.9156	2	2	1	2	2	2	2		2	0
28	76	150	59	26.2222	2	2	2	1	2	1	2	2	2	1	4	0	1
29	78	170	73	25.2595	2	2	2	1	1	3	1		3	0
30	69	162	65	24.7676	1	1	2	1	1	3	2	2	1	1	3	0	1
31	68	152	59	25.5367	2	2	2	2	2	2	2	1	1	1	1	1	0
32	80	160	62	24.2188	1	1	1	1	2	3	1	2	2	1	2	1	2
33	76	150	63	28	2	2	2	2	2	1	1	2	1	1	1	1	2
34	64	162	69	26.2917	2	2	2	1	2	3	1		3	0
35	72	152	49.1	21.2517	1	2	1	2	1	3	1		2	0
37	59	165	69	25.3444	2	1	2	2	1	2	2		2	0
38	64	170	83	28.7197	2	1	2	2	1	2	2		2	0
39	56	172	73	24.6755	1	1	2	1	1	1	1		3	0
40	62	156	56	23.0112	1	2	1	1	2	3	2		3	0
42	72	151	61	26.7532	2	2	2	2	1	3	1	1	3	1	4	0	0
43	60	157	55	22.3133	1	1	2	1	1	1	1	1	1	1	1	1	0
44	78	140	52	26.5306	2	2	1	2	2	3	2		2	0
45	78	151	62	27.1918	2	2	1	1	1	3	1	2	3	1	2	1	2
46	72	160	56	21.875	1	1	2	1	1	2	2		1	0
47	85	161	59	22.7615	1	1	2	1	1	2	2		1	0
48	69	150	58	25.7778	2	2	1	1	1	3	2	2	1	1	2	1	2
50	68	165	54	19.8347	1	1	1	1	1	2	2	2	1	1	2	1	2
51	68	151	45	19.736	1	2	2	1	1	2	2		2	0
52	85	160	60	23.4375	1	1	1	2	1	3	1	2	3	1	5	0	1
53	78	158	68	27.2392	2	1	1	2	1	2	1	2	2	1	2	1	2
54	66	169	62	21.7079	1	1	2	2	2	2	2	1	3	1	1	1	0
55	70	163	50	18.8189	1	1	2	1	2	3	2	1	3	1	1	1	0
57	74	154	45	18.9745	1	2	1	1	1	2	2		1	0
58	77	157	60	24.3418	1	1	1	1	2	3	1	2	2	1	1	1	2
59	76	147	55.6	25.73	2	2	2	2	1	2	1		3	0
60	62	169	50	17.5064	1	2	2	1	1	2	2	2	1	1	2	1	2
61	81	140	45.5	23.2143	1	2	2	1	1	2	1		1	0
62	81	150	52	23.1111	1	2	2	1	1	2	1	2	3	1	2	1	2
63	62	164	69	25.6544	2	1	2	2	2	3	2	2	1	1	3	0	1
64	69	155	59	24.5578	1	2	2	1	1	3	2	2	1	1	2	1	2
65	73	140	41.8	21.3265	1	2	1	2	1	3	1	1	2	1	1	1	0
66	78	151	58	25.4375	2	1	1	2	2	2	1		1	0
67	78	167	67	24.0238	1	1	2	2	1	2	2		2	0
68	73	161	63	24.3046	1	1	2	1	1	3	2	2	2	1	1	1	2
70	81	161	60	23.1473	1	1	1	1	1	1	1	2	1	1	3	0	1
72	61	169	73	25.5593	2	1	2	1	1	2	2	2	1	1	2	1	2
73	69	147	57	26.3779	2	2	2	1	2	1	1		1	0
74	76	162	46	17.5278	1	2	2	1	2	1	2	2	3	1	1	1	2
75	66	156	60	24.6548	1	2	1	1	1	2	1	2	2	1	1	1	2
76	77	148	47	21.4573	1	2	2	1	2	3	2	1	3	1	1	1	0
79	68	157	50	20.2848	1	1	1	1	1	2	2	1	2	1	2	1	0
80	74	140	42	21.4286	1	2	1	1	2	1	2		3	0
81	65	155	53.5	22.2685	1	2	2	1	1	1	2	2	1	1	1	1	2
82	85	150	64	28.4444	2	1	1	2	1	3	1		2	0
84	71	156	41	16.8475	1	2	2	1	2	1	2		1	0
85	74	164	64	23.7954	1	1	2	1	1	2	2	2	2	1	2	1	2
86	61	156	54	22.1893	1	2	2	1	2	1	1		3	0
87	54	169	72.5	25.3843	2	1	2	1	1	1	2	2	3	1	2	1	2
88	55	157	52.5	21.299	1	2	2	2	2	2	2		3	0
89	78	160	50	19.5312	1	2	2	2	2	3	2	1	2	1	1	1	0
90	80	145	47	22.3543	1	2	2	1	1	1	2		2	0
91	79	158	54	21.6311	1	1	1	2	2	2	1	1	2	1		0	0
92	83	165.2	70	25.6494	2	1	1	1	1	3	1	1	3	1	1	1	0
94	60	158	54	21.6311	1	1	2	1	2	2	2	2	1	1	3	0	1
95	67	166	78	28.306	2	1	2	2	1	2	2	2	1	1	1	1	2
96	78	141	46	23.1377	1	2	2	2	2	3	2		3	0
97	52	156	64	26.2985	2	2	2	1	1	3	2		2	0
98	72	147	56	25.9151	2	2	1	2	2	2	1	1	3	1	2	1	0
99	65	157.8	53.5	21.4852	1	2	2	2	2	3	2	2	3	1	1	1	2
100	58	172	65	21.9713	1	1	2	1	1	1	2	2	1	1	1	1	2
101	79	146	36	16.8887	1	2	2	1	2	2	2	2	2	1	1	1	2
102	70	148	55	25.1096	2	2	2	2	2	2	1		2	0
103	77	156	56.8	23.3399	1	1	2	2	2	2	2		3	0
104	68	148	62	28.3053	2	2	1	1	1	2	2	2	2	1	1	1	2
105	76	143	45	22.006	1	2	2	1	1	2	1		2	0
106	70	150	50	22.2222	1	2	2	1	1	2	2	2	2	1	2	1	2
107	74	152.8	51.4	22.0149	1	2	1	1	1	3	2	1	3	1		0	0
109	50	154	53	22.3478	1	2	2	1	1	2	2		2	0
110	68	165	49	17.9982	1	1	2	1	1	3	2	1	1	1	1	1	0
111	72	174	58	19.1571	1	1	2	1	2	3	2	2	2	1	3	0	1
112	68	157.5	53	21.3656	1	2	2	1	2	3	2	2	2	1	3	0	1
113	61	172	76	25.6896	2	1	2	1	2	1	2	1	3	1	1	1	0
114	71	145	50	23.7812	1	2	2	2	2	2	1	1	2	1		0	0
115	66	153	48	20.5049	1	2	1	1	1	1	2		1	0
116	78	148	53	24.1965	1	2	1	2	2	2	1	1	3	1	3	0	0
117	81	157	53	21.5019	1	1	1	1	1	3	2		1	0
118	79	145	38	18.0737	1	2	2	2	1	2	2		3	0
119	80	168.5	75	26.4157	2	1	2	1	1	1	1	1	1	1	1	1	0
120	75	158	78	31.245	2	2	2	1	2	1	1	2	2	1	3	0	1
121	72	163	65	24.4646	1	1	2	2	1	1	1		1	0
122	70	165.5	65	23.7311	1	2	2	2	2	3	2	1	2	1		0	0
123	83	152	63	27.268	2	2	1	2	1	2	1	1	3	1		0	0
124	65	165	60	22.0386	1	1	2	1	1	2	1	2	2	1	5	0	1
125	67	161	67	25.8478	2	1	1	2	2	2	1		2	0
126	72	159	60	23.7332	1	1	2	2	1	2	2	2	2	1	4	0	1
127	78	164	75	27.8852	2	1	1	2	1	2	2	1	3	1	1	1	0
128	84	156	47	19.313	1	1	2	2	1	2	2	1	2	1		0	0
129	64	168	60	21.2585	1	1	1	1	2	1	2	2	2	1	1	1	2
130	83	137	40	21.3117	1	2	2	2	2	2	1	1	3	1	1	1	0
131	61	163	62	23.3355	1	1	2	2	1	3	2	1	2	1	5	0	0
132	78	165	72	26.4463	2	1	2	1	1	1	2		1	0
133	74	173	66	22.0522	1	1	2	1	1	3	1		1	0
134	74	155.5	60	24.8136	1	2	1	2	2	1	1	1	1	1	1	1	0
135	62	163	60	22.5827	1	1	2	2	2	1	2	1	1	1	1	1	0
136	68	168	63	22.3214	1	1	1	2	1	3	2	1	3	1	4	0	0
137	77	164	53	19.7055	1	1	2	1	1	2	2	2	2	1	1	1	2
139	69	156.5	58	23.681	1	2	2	1	2	2	2	1	1	1	2	1	0
140	60	150	58	25.7778	2	2	2	1	2	1	2	2	2	1	1	1	2
141	77	156	58.5	24.0385	1	1	1	1	2	3	2	2	1	1	3	0	1
142	63	169.5	63	21.9281	1	1	2	2	1	1	2	2	3	1	1	1	2
143	63	162	60	22.8624	1	1	2	2	1	3	2	2	2	1	3	0	1
144	66	166	67.5	24.4956	1	1	2	2	1	2	2		1	0
145	69	159	56	22.151	1	2	1	2	2	1	1	1	1	1	1	1	0
146	76	144	46	22.1836	1	2	2	2	1	3	2	1	1	1	3	0	0
147	66	165.8	56	20.3713	1	1	2	1	1	1	2	2	1	1	2	1	2
148	77	168	53.5	18.9555	1	1	1	1	1	3	2	2	3	1	2	1	2
149	74	175	57	18.6122	1	1	2	1	1	3	2		2	0
150	79	153	47	20.0777	1	2	1	2	2	2	2	2	2	1	2	1	2
151	65	166	59	21.4109	1	1	2	1	1	2	2	2	3	1	5	0	1
152	79	168	67	23.7387	1	1	2	2	2	3	2		1	0
153	52	150	51	22.6667	1	2	2	2	2	3	2	1	3	1	2	1	0
154	81	153	60	25.6312	2	1	2	2	1	2	2		1	0
155	80	160	56	21.875	1	1	1	2	1	1	2		1	0
156	83	156	62	25.4767	2	1	2	1	1	2	1	2	1	1	1	1	2
157	82	172	64	21.6333	1	1	2	2	2	1	2	1	2	1		0	0
158	68	163	66	24.841	1	1	2	2	2	2	2	1	2	1	4	0	0
160	72	148	42.5	19.4028	1	2	2	1	1	1	2		2	0
161	71	154	47	19.8178	1	1	2	1	1	1	2	2	3	1	1	1	2
162	77	168.5	62.5	22.013	1	1	2	1	1	3	1	2	2	1	4	0	1
163	71	148	52	23.74	1	2	2	1	2	2	2		2	0
164	61	152	46	19.91	1	2	2	2	2	2	2		1	0
165	71	150	64	28.4444	2	2	1	1	2	1	2	2	1	1	1	1	2
166	58	168	73	25.8645	2	1	1	1	1	3	2	2	3	1	4	0	1
167	79	157	59	23.9361	1	1	2	2	1	1	1	2	1	1	4	0	1
168	74	146	53	24.864	1	2	2	1	1	1	2	2	2	1	4	0	1
169	50	140	58	29.5918	2	2	2	1	2	1	1	1	3	1	2	1	0
170	75	167	83	29.7608	2	1	1	2	1	3	1		3	0
171	63	173.4	85	28.2697	2	1	2	2	1	2	1	1	1	1		0	0
172	67	165	61	22.4059	1	1	2	1	1	2	1	1	2	1	1	1	0
173	75	164	61	22.68	1	1	1	1	1	2	1	1	1	1	2	1	0
174	64	159	53	20.9644	1	1	2	2	2	2	2		1	0
175	79	164	51	18.9619	1	1	2	2	2	1	2	2	1	1	1	1	2
176	58	157	63	25.5588	2	1	2	1	1	2	2	2	1	1	3	0	1
177	59	165	54	19.8347	1	1	2	1	2	2	2	1	1	1	2	1	0
178	63	143	40	19.5609	1	2	2	2	2	2	2	2	3	1	4	0	1
179	75	162	52	19.8141	1	1	2	2	2	1	1	2	3	1	4	0	1
181	76	163	59	22.2063	1	1	2	2	2	3	2	1	1	1	1	1	0
182	75	160	50	19.5312	1	1	1	2	1	1	1	2	1	1	5	0	1
183	60	152	58	25.1039	2	2	2	2	2	2	2		1	0
184	73	174	77	25.4327	2	1	2	1	1	2	1	1	2	1		0	0
185	70	154	51	21.5045	1	2	2	2	2	2	1	1	1	1	2	1	0
186	62	168	64	22.6757	1	1	2	1	1	2	2	2	1	1	1	1	2
187	74	160	60	23.4375	1	2	2	1	2	1	2		2	0
188	63	178	76	23.9869	1	1	2	1	2	2	2		2	0
189	78	169	66.5	23.2835	1	1	2	2	2	3	2	2	1	1	5	0	1
191	68	155	47	19.563	1	1	2	1	1	3	2	2	1	1	4	0	1
192	73	160	50	19.5312	1	1	2	1	1	2	2		3	0
193	71	170	60	20.7612	1	1	2	1	2	1	2	1	1	1	1	1	0
194	65	160	54	21.0938	1	1	2	1	1	2	2	2	1	1	4	0	1
196	72	171	72.5	24.794	1	1	2	1	1	2	2	1	1	1	3	0	0
197	76	152	65	28.1337	2	2	1	1	2	2	1	2	2	1	4	0	1
198	78	151	59	25.8761	2	2	2	1	1	2	2	2	1	1	2	1	2
199	66	172	65	21.9713	1	1	2	1	1	2	2	1	1	1	1	1	0
200	67	158	44	17.6254	1	1	2	2	2	3	1		3	0
202	67	157	50	20.2848	1	2	2	2	2	3	1		1	0
204	63	157	45	18.2563	1	2	2	2	2	2	2	2	3	1	5	0	1
205	54	170	81	28.0277	2	1	2	1	2	3	2	1	1	1	1	1	0
206	80	147	48.5	22.4444	1	2	2	1	1	1	1	2	2	1	2	1	2
207	70	147	45	20.8247	1	2	1	1	2	2	2	1	3	1	2	1	0
208	60	160	64	25	2	1	2	1	1	3	2	2	1	1	3	0	1
209	70	167	62.5	22.4103	1	1	2	1	2	1	2	2	2	1	1	1	2
211	84	143	45	22.006	1	2	1	1	2	2	1		3	0
212	81	165	53	19.4674	1	1	1	2	2	2	2		2	0
213	63	158	68	27.2392	2	1	2	1	1	1	2		3	0
214	66	160	60	23.4375	1	1	2	2	1	1	1		3	0
215	67	156	54	22.1893	1	1	2	1	1	1	1		3	0
216	75	170	47.5	16.436	1	1	2	2	1	2	2		3	0
217	59	157	56	22.719	1	2	2	1	1	1	1	2	1	1	1	1	2
218	67	160	59.4	23.2031	1	2	2	2	1	3	1	1	2	1	2	1	0
219	82	154.5	56	23.4602	1	1	1	2	2	3	2	1	3	1	4	0	0
220	63	164	58	21.5645	1	1	2	1	2	3	1	1	1	1	1	1	0
222	71	158.5	63	25.0774	2	1	1	2	1	1	2		2	0
223	81	152	58	25.1039	2	2	2	2	2	2	2	1	3	1	1	1	0
224	73	156	58	23.833	1	2	2	1	1	3	1	1	2	1	3	0	0
225	76	156	50	20.5457	1	1	1	1	2	2	2	2	2	1	5	0	1
226	75	161	67	25.8478	2	1	2	1	1	2	2	1	3	1		0	0
227	77	164	50	18.5901	1	1	1	2	2	2	2	2	2	1	4	0	1
228	73	154	65	27.4077	2	2	1	1	1	3	2		2	0
229	79	152	50	21.6413	1	2	1	1	2	2	1	1	2	1	3	0	0
230	67	150	45.5	20.2222	1	2	2	1	1	1	2		1	0
232	66	152	62	26.8352	2	2	2	1	2	1	2	2	2	1	2	1	2
233	71	160	61	23.8281	1	2	2	1	2	2	1	1	3	1	2	1	0
234	68	146	45	21.1109	1	2	2	2	2	3	1		3	0
235	74	154.5	56	23.4602	1	2	2	2	2	2	2	1	3	1	1	1	0
236	63	168	78	27.6361	2	1	2	2	1	2	2	1	2	1	2	1	0
237	68	159	72	28.4799	2	2	1	1	2	1	2		3	0
240	72	163	64	24.0882	1	1	2	1	2	3	1	1	1	1	1	1	0
241	80	162	45	17.1468	1	1	2	2	1	3	1	1	3	1	5	0	0
242	64	169	70	24.5089	1	1	2	1	1	1	2	2	1	1	1	1	2
244	69	148	42	19.1746	1	2	2	1	1	1	2		3	0
245	75	161	70	27.0051	2	1	2	1	1	3	1	2	3	1	3	0	1
246	65	157	46	18.662	1	2	2	1	1	1	1		2	0
247	76	163	71	26.7229	2	1	1	1	2	3	1		2	0
248	80	160	57	22.2656	1	1	1	1	1	1	2	2	1	1	3	0	1
249	62	161.5	71.5	27.4133	2	1	2	2	1	2	1		3	0
250	64	166	82	29.7576	2	1	2	2	2	2	1	1	1	1		0	0
251	63	150	47	20.8889	1	1	2	1	2	2	2		3	0
252	69	158	57	22.8329	1	1	2	1	1	3	2	2	3	1	3	0	1
253	65	168	70	24.8016	1	1	2	1	2	2	2		1	0
254	74	165.7	66	24.038	1	1	2	1	1	1	1	2	3	1	3	0	1
256	80	147	48	22.213	1	2	1	1	2	3	1	2	1	1	2	1	2
257	78	162	68	25.9107	2	1	2	2	1	2	1	2	2	1	4	0	1
258	64	164.6	70.8	26.1321	2	1	1	2	2	2	1	2	1	1	3	0	1
259	64	163	58	21.83	1	1	2	1	1	1	2	2	2	1	2	1	2
260	74	175	70	22.8571	1	1	2	2	1	1	2		3	0
261	68	165	57	20.9366	1	1	1	1	2	1	2	2	1	1	1	1	2
262	78	152	52	22.5069	1	1	1	2	2	1	2	1	2	1	2	1	0
263	77	155	70	29.1363	2	2	2	1	1	3	2	1	1	1	2	1	0
264	64	166.3	80	28.9271	2	1	1	2	1	2	1	2	1	1	2	1	2
265	66	160	62	24.2188	1	1	1	2	1	3	2	2	1	1	5	0	1
267	80	160	43	16.7969	1	2	2	1	1	2	1		1	0
268	65	153	52	22.2137	1	2	2	1	2	2	2	2	3	1	1	1	2
271	62	154	60	25.2994	2	2	2	2	2	3	2	1	2	1	3	0	0
273	77	138	38	19.9538	1	2	1	1	2	2	2		2	0
274	80	141	45	22.6347	1	2	2	1	2	3	2		3	0
275	67	151	46.6	20.4377	1	2	2	1	2	2	2	2	2	1	4	0	1
278	77	150	52	23.1111	1	2	1	2	1	3	1		3	0
279	80	162	63	24.0055	1	1	2	2	1	3	1		3	0
280	67	165	65	23.8751	1	1	2	2	1	1	2	1	1	1	2	1	0
281	70	168	56	19.8413	1	1	2	1	1	1	2	2	1	1	1	1	2
283	69	173	75	25.0593	2	1	2	1	1	2	2		3	0
284	66	172	66	22.3094	1	1	2	1	1	2	2	1	2	1	1	1	0
285	79	148	45	20.5442	1	2	2	2	2	3	2		3	0
286	67	161	66	25.462	2	1	2	2	1	1	2	1	2	1	1	1	0
287	82	147	54	24.9896	1	2	1	2	1	2	2		3	0
289	69	166	65	23.5883	1	1	2	1	2	3	2		1	0
290	60	164	60	22.3081	1	2	2	1	2	2	2	2	1	1	1	1	2
291	65	162	71	27.0538	2	1	2	1	1	2	1	2	1	1	4	0	1
293	76	165	57	20.9366	1	1	2	2	1	2	1	2	2	1	1	1	2
294	79	143	45.4	22.2016	1	2	2	2	2	2	1	2	2	1	4	0	1
295	73	161	68.5	26.4264	2	1	1	2	2	1	2		1	0
296	76	166	63	22.8625	1	1	2	2	2	2	1	1	2	1	3	0	0
297	65	174	72	23.7812	1	1	2	1	2	3	1		1	0
298	72	150	55	24.4444	1	2	2	2	2	3	2		2	0
300	56	176	80	25.8264	2	1	2	1	1	1	2	2	2	1	1	1	2
301	61	159	58	22.9421	1	1	2	2	2	2	2	1	2	1	1	1	0
302	74	140.5	37	18.7434	1	2	2	2	2	3	1		3	0
303	82	160	51	19.9219	1	1	1	1	2	3	2	1	2	1	2	1	0
304	74	161	58	22.3757	1	1	2	1	1	1	2	2	3	1	1	1	2
305	64	151	58.8	25.7883	2	2	1	1	1	3	1	2	2	1	3	0	1
306	80	160	64	25	2	1	2	2	2	3	2		2	0
309	77	170	65	22.4913	1	1	1	1	1	1	2	1	2	1	4	0	0
310	84	161	60	23.1473	1	1	1	2	1	3	2	1	1	1		0	0
313	78	147	55	25.4524	2	2	1	2	2	1	1		3	0
314	71	148	72	32.8707	2	2	2	1	1	2	2	2	1	1	2	1	2
